# Supplementary material for: Inter-Species Pharmacokinetic Modeling and Scaling for Drug Repurposing of Pyronaridine and Artesunate
Source: Int J Mol Sci. 2024 Jun 26;25(13):6998. doi: 10.3390/ijms25136998 (PMC11241507; doi:10.3390/ijms25136998)
Supplement: Supplementary file 1 [file ijms-25-06998-s001.zip]

Archive with 1 entries (1 files):
- ijms-3028386-supplementary.pdf
